# Supplementary material for: Interlaboratory validation of an optimized protocol for measuring α-amylase activity by the INFOGEST international research network
Source: Sci Rep. 2025 Aug 23;15:30985. doi: 10.1038/s41598-025-12561-y (PMC12373966; doi:10.1038/s41598-025-12561-y)
Supplement: Supplementary file 1 — Supplementary Information 1. [file 41598_2025_12561_MOESM1_ESM.xlsx]

## Sheet: Standardization checks
Moisture content determination Section II.3 of the protocol								Temperature checks Section II.1 of the protocol
Reagent	Repetition	Date (DD/MM/YYYY)	Container (g)	Reagent (g)	Container + reagent (after drying) (g)	Moisture (%)		Repetition	Date (DD/MM/YYYY)	Equilibrium temperature (°C)	Correct T settings (°C)
Starch	1					#DIV/0!		1
Starch	2					#DIV/0!		2
Starch	3					#DIV/0!		3
								Thermo-shaker/ incubator used: Please use the same instrument every time if possible

## Sheet: Amylase activity - Powders
Cells highligted in yellow require users to enter information. Cells highlighted in gray can be modified if adjustments are needed (please follow instructions). Please do not make changes to non-highlighted cells.
Enzyme:
Lot:
Incubation at	37 °C
							Observations:
Operator:			Temperature monitored in test eppendorf? (Y/N)
Date (DD/MM/YY):			Temperature of enzyme reaction:
Time:			Equipment for shaking incubation:
			Equipment for measuring abs:
Preparation of the enzyme solution (section I.5 of the protocol in the Supplementary Material)							Calibration curve
Enzyme dispersion in buffer		Dilution 1		Dilution 2			Standards	S0	S1	S2	S3	S4	S5	S6	S7	S8	S9
Enzyme (mg)		Enzyme solution (mL)	1	Enzyme solution (mL)	0.5		Maltose (mg/mL)	0	0.2	0.4	0.6	0.8	1	1.5	2	2.5	3
Buffer (mL)	25	Buffer (mL)	9	Buffer (mL)	9.5		A540 nm
Concentration (mg/mL)	0	Concentration (mg/mL)	0	Concentration (mg/mL)	0		To be included in the calibration curve?		Y	Y	Y	Y	Y	Y	Y	Y	Y
							ΔA540nm		0	0	0	0	0	0	0	0	0
Preparation of the 3 enzyme concentrations for the assay (Table S3 of the protocol in the Supplementary material)
Concentration	Enzyme solution (mL)	Buffer (mL)
C1	0.65	1.35
C2	1	1
C3	1.5	0.5
	Abs 540nm of the samples collected from each incubation tube at each time point			Abs540nm - AbsColour reagent blank 540nm
Aliquot collection time (min)	Tube with enzyme concentration C1	Tube with enzyme concentration C2	Tube with enzyme concentration C3	Concentration C1	Concentration C2	Concentration C3
3				0	0	0
6				0	0	0
9				0	0	0
12				0	0	0
r²	#DIV/0!	#DIV/0!	#DIV/0!
Maltose concentration (mg/mL)				Amylolysis rate (maltose concentration/min)
Time (min)	Concentration C1	Concentration C2	Concentration C3	Concentration C1	Concentration C2	Concentration C3
3	#DIV/0!	#DIV/0!	#DIV/0!	#DIV/0!	#DIV/0!	#DIV/0!
6	#DIV/0!	#DIV/0!	#DIV/0!	Amylase activity (U/mg)
9	#DIV/0!	#DIV/0!	#DIV/0!	Concentration C1	Concentration C2	Concentration C3
12	#DIV/0!	#DIV/0!	#DIV/0!	#DIV/0!	#DIV/0!	#DIV/0!
r²	#DIV/0!	#DIV/0!	#DIV/0!	Average amylase activity at 37°C (U/mg)		#DIV/0!
					SD	#DIV/0!
					CV%	#DIV/0!
				Unit definition	These values are based on the definition originally proposed by Bernfeld (based on the maltose produced over 3 minutes): one unit liberates 1.0 mg of maltose from potato starch in 3 minutes at pH 6.9 at 37°C.
Conversion into 20°C-based units
If amylase activity at 20°C is required (e.g. to determine concentrations for digestion experiments where reference values are based on Bernfeld's original protocol) the result is presented below.
Activity at 20°C (U/mg)	#DIV/0!	Unit definition	These values are based on the definition originally proposed by Bernfeld (based on the maltose produced over 3 minutes): one unit liberates 1.0 mg of maltose from potato starch in 3 minutes at pH 6.9 at 20°C.
SD	#DIV/0!
	Please note that this conversion factor has only been validated for the following products:
	Commercial name		Product code	Brand
	α-Amylase (Porcine Pancreatic)		E-PANAA-12G	Megazyme
	Pancreatic α-amylase from porcine pancreas Type VI-B		A3176-500KU	Sigma-Aldrich
	Pancreatin from porcine pancreas		P7545-25G	Sigma-Aldrich
	Saliva, Pooled Human Donors		991-05-P	Medix Biochemica
Conversion into International Units (IU)
Activity at 20°C (U/mg)	#DIV/0!	Unit definition	Based on the international enzyme unit definition standards: one unit liberates 1.0 μmol of maltose from potato starch in 1 minute at pH 6.9 at 37°C.
SD	#DIV/0!

## Sheet: Amylase activity - Saliva
Cells highligted in yellow require users to enter information. Cells highlighted in gray can be modified if adjustments are needed (please follow instructions). Please do not make changes to non-highlighted cells.
Enzyme:
Lot:
Incubation at	37 °C
							Observations:
Operator:			Temperature monitored in test eppendorf? (Y/N)
Date (DD/MM/YY):			Temperature of enzyme reaction:
Time:			Equipment for shaking incubation:
			Equipment for measuring abs:
Preparation of the enzyme solution (section I.5 of the protocol in the Supplementary Material)							Calibration curve
Enzyme dispersion in buffer		Dilution 1					Standards	S0	S1	S2	S3	S4	S5	S6	S7	S8	S9
Enzyme (mg or mL)		Enzyme solution (mL)	0.15				Maltose (mg/mL)	0	0.2	0.4	0.6	0.8	1	1.5	2	2.5	3
Buffer (mL)	25	Buffer (mL)	9.85				A540 nm
Concentration (mL of saliva or liquid sample/mL of buffer)	0	Concentration (mL of saliva or liquid sample/mL buffer)	0				To be included in the calibration curve?		Y	Y	Y	Y	Y	Y	Y	Y	Y
							ΔA540nm		0	0	0	0	0	0	0	0	0
Preparation of the 3 enzyme concentrations for the assay (Table S3 of the protocol in the Supplementary material)
Concentration	Enzyme solution (mL)	Buffer (mL)
C1	0.65	1.35
C2	1	1
C3	1.5	0.5
	Abs 540nm of the samples collected from each incubation tube at each time point			Abs540nm - AbsColour reagent blank 540nm
Aliquot collection time (min)	Tube with enzyme concentration C1	Tube with enzyme concentration C2	Tube with enzyme concentration C3	Concentration C1	Concentration C2	Concentration C3
3				0	0	0
6				0	0	0
9				0	0	0
12				0	0	0
r²	#DIV/0!	#DIV/0!	#DIV/0!
Maltose concentration (mg/mL)				Amylolysis rate (maltose concentration/min)
Time (min)	Concentration C1	Concentration C2	Concentration C3	Concentration C1	Concentration C2	Concentration C3
3	#DIV/0!	#DIV/0!	#DIV/0!	#DIV/0!	#DIV/0!	#DIV/0!
6	#DIV/0!	#DIV/0!	#DIV/0!	Amylase activity (U/mL of saliva/sample)
9	#DIV/0!	#DIV/0!	#DIV/0!	Concentration C1	Concentration C2	Concentration C3
12	#DIV/0!	#DIV/0!	#DIV/0!	#DIV/0!	#DIV/0!	#DIV/0!
r²	#DIV/0!	#DIV/0!	#DIV/0!	Average amylase activity at 37°C (U/mL)		#DIV/0!
					SD	#DIV/0!
					CV%	#DIV/0!
				Unit definition	These values are based on the definition originally proposed by Bernfeld (based on the maltose produced over 3 minutes): one unit liberates 1.0 mg of maltose from potato starch in 3 minutes at pH 6.9 at 37°C.
Conversion into 20°C-based units
If amylase activity at 20°C is required (e.g. to determine concentrations for digestion experiments where reference values are based on Bernfeld's original protocol) the result is presented below.
Activity at 20°C (U/mL)	#DIV/0!	Unit definition	These values are based on the definition originally proposed by Bernfeld (based on the maltose produced over 3 minutes): one unit liberates 1.0 mg of maltose from potato starch in 3 minutes at pH 6.9 at 20°C.
SD	#DIV/0!
	Please note that this conversion factor has only been validated for the following products:
	Commercial name		Product code	Brand
	α-Amylase (Porcine Pancreatic)		E-PANAA-12G	Megazyme
	Pancreatic α-amylase from porcine pancreas Type VI-B		A3176-500KU	Sigma-Aldrich
	Pancreatin from porcine pancreas		P7545-25G	Sigma-Aldrich
	Saliva, Pooled Human Donors		991-05-P	Medix Biochemica
Conversion into International Units (IU)
Activity at 20°C (U/mL)	#DIV/0!	Unit definition	Based on the international enzyme unit definition standards: one unit liberates 1.0 μmol of maltose from potato starch in 1 minute at pH 6.9 at 37°C.
SD	#DIV/0!
